# Supplementary material for: Basosquamous Cell Carcinoma of the Nipple-Areola Complex—Report of a Case
Source: Medicina (Kaunas). 2023 Feb 8;59(2):316. doi: 10.3390/medicina59020316 (PMC9962125; doi:10.3390/medicina59020316)
Supplement: Supplementary file 1 [file medicina-59-00316-s001.zip]

Archive with 1 entries (1 files):
- medicina-1976459-supplementary.pdf
